# Supplementary material for: Use of Genomics to Track Coronavirus Disease Outbreaks, New Zealand
Source: Emerg Infect Dis. 2021 May;27(5):1317–22. doi: 10.3201/eid2705.204579 (PMC8084492; doi:10.3201/eid2705.204579)
Supplement: Appendix 1 — List of genomes obtained from GISAID used in analysis of severe acute respiratory syndrome coronavirus 2. [file 20-4579-Techapp-s1.xlsx]

## Sheet: Appendix Table 1
Article DOI: https://doi.org/10.3201/eid2705.204579
Use of Genomics to Track Coronavirus Disease Outbreaks, New Zealand
Appendix Table. List of genomes obtained from GISAID (https://www.gisaid.org)
Global genomes	New Zealand genomes
Australia/NSW2415/2020	New Zealand/20CV0054/2020
Australia/NSW2511/2020	New Zealand/20CV0055/2020
Australia/NSW612/2020	New Zealand/20CV0057/2020
Australia/NSW619/2020	New Zealand/20CV0058/2020
Australia/NSW621/2020	New Zealand/20CV0059/2020
Australia/VIC1895/2020	New Zealand/20CV0060/2020
Australia/VIC1944/2020	New Zealand/20CV0061/2020
Australia/VIC1945/2020	New Zealand/20CV0067/2020
Australia/VIC1955/2020	New Zealand/20CV0068/2020
Australia/VIC1956/2020	New Zealand/20CV0069/2020
Australia/VIC1965/2020	New Zealand/20CV0070/2020
Australia/VIC2012/2020	New Zealand/20CV0074/2020
Australia/VIC2013/2020	New Zealand/20CV0075/2020
Australia/VIC2025/2020	New Zealand/20CV0076/2020
Australia/VIC2095/2020	New Zealand/20CV0077/2020
Australia/VIC2108/2020	New Zealand/20CV0078/2020
Australia/VIC2117/2020	New Zealand/20CV0079/2020
Australia/VIC2138/2020	New Zealand/20CV0080/2020
Australia/VIC2139/2020	New Zealand/20CV0081/2020
Australia/VIC2251/2020	New Zealand/20CV0082/2020
Australia/VIC2252/2020	New Zealand/20CV0084/2020
Belgium/ULG_10173/2020	New Zealand/20CV0088/2020
Belgium/ULG_10277/2020	New Zealand/20CV0089/2020
Belgium/ULG_10278/2020	New Zealand/20CV0091/2020
Belgium/ULG_10300/2020	New Zealand/20CV0093/2020
Belgium/ULG_10387/2020	New Zealand/20CV0094/2020
DRC/10731/2020	New Zealand/20CV0095/2020
DRC/6026/2020	New Zealand/20CV0102/2020
DRC/7430/2020	New Zealand/20CV0103/2020
DRC/7434/2020	New Zealand/20CV0105/2020
Ecuador/USFQ_183/2020	New Zealand/20CV0106/2020
Ecuador/USFQ_194/2020	New Zealand/20CV0108/2020
Ecuador/USFQ_195/2020	New Zealand/20CV0115/2020
Ecuador/USFQ_212/2020	New Zealand/20CV0116/2020
Ecuador/USFQ_219/2020	New Zealand/20CV0117/2020
Egypt/CUNCI_HGC4I029/2020	New Zealand/20CV0118/2020
Egypt/CUNCI_HGC4I031/2020	New Zealand/20CV0119/2020
Egypt/CUNCI_HGC6I002/2020	New Zealand/20CV0120/2020
Egypt/CUNCI_HGC6I009/2020	New Zealand/20CV0121/2020
Egypt/CUNCI_HGC6I026/2020	New Zealand/20CV0122/2020
Egypt/CUNCI_HGC6I032/2020	New Zealand/20CV0123/2020
Egypt/CUNCI_HGC6I033/2020	New Zealand/20CV0124/2020
Egypt/C_CU002b_S3/2020	New Zealand/20CV0125/2020
England/20199008604/2020	New Zealand/20CV0126/2020
England/20202024904/2020	New Zealand/20CV0127/2020
England/202881375/2020	New Zealand/20CV0128/2020
England/202881401/2020	New Zealand/20CV0129/2020
England/ALDP_97B456/2020	New Zealand/20CV0130/2020
England/ALDP_97B526/2020	New Zealand/20CV0133/2020
England/ALDP_97B623/2020	New Zealand/20CV0137/2020
England/ALDP_97B896/2020	New Zealand/20CV0139/2020
England/ALDP_97B8A5/2020	New Zealand/20CV0140/2020
England/ALDP_97B8B4/2020	New Zealand/20CV0143/2020
England/ALDP_97C367/2020	New Zealand/20CV0144/2020
England/ALDP_97C8B3/2020	New Zealand/20CV0145/2020
England/ALDP_97C929/2020	New Zealand/20CV0146/2020
England/ALDP_97C947/2020	New Zealand/20CV0149/2020
England/ALDP_97CC8A/2020	New Zealand/20CV0150/2020
England/ALDP_97CCB7/2020	New Zealand/20CV0153/2020
England/ALDP_97CCE4/2020	New Zealand/20CV0154/2020
England/ALDP_97CD0F/2020	New Zealand/20CV0155/2020
England/ALDP_97D357/2020	New Zealand/20CV0156/2020
England/ALDP_97D384/2020	New Zealand/20CV0157/2020
England/ALDP_97D393/2020	New Zealand/20CV0158/2020
England/ALDP_97DCC5/2020	New Zealand/20CV0159/2020
England/ALDP_97DCD4/2020	New Zealand/20CV0160/2020
England/ALDP_97DE0B/2020	New Zealand/20CV0162/2020
England/ALDP_97DEA1/2020	New Zealand/20CV0164/2020
England/ALDP_97DEB0/2020	New Zealand/20CV0165/2020
England/ALDP_97DECF/2020	New Zealand/20CV0166/2020
England/ALDP_97DEDE/2020	New Zealand/20CV0167/2020
England/ALDP_97E040/2020	New Zealand/20CV0169/2020
England/ALDP_97E08C/2020	New Zealand/20CV0170/2020
England/ALDP_97E09B/2020	New Zealand/20CV0173/2020
England/ALDP_97E0AA/2020	New Zealand/20CV0174/2020
England/ALDP_97E14D/2020	New Zealand/20CV0175/2020
England/ALDP_97E480/2020	New Zealand/20CV0176/2020
England/ALDP_981077/2020	New Zealand/20CV0177/2020
England/ALDP_981666/2020	New Zealand/20CV0178/2020
England/ALDP_98199A/2020	New Zealand/20CV0180/2020
England/ALDP_9819D6/2020	New Zealand/20CV0181/2020
England/ALDP_9819F4/2020	New Zealand/20CV0183/2020
England/ALDP_981A00/2020	New Zealand/20CV0184/2020
England/ALDP_981CA0/2020	New Zealand/20CV0185/2020
England/ALDP_9823F5/2020	New Zealand/20CV0186/2020
England/ALDP_98243E/2020	New Zealand/20CV0187/2020
England/ALDP_9826A1/2020	New Zealand/20CV0189/2020
England/ALDP_983215/2020	New Zealand/20CV0190/2020
England/ALDP_983312/2020	New Zealand/20CV0191/2020
England/ALDP_9835FE/2020	New Zealand/20CV0192/2020
England/ALDP_98393E/2020	New Zealand/20CV0193/2020
England/ALDP_9842D8/2020	New Zealand/20CV0194/2020
England/ALDP_9859E1/2020	New Zealand/20CV0195/2020
England/ALDP_985A57/2020	New Zealand/20CV0213/2020
England/ALDP_985AC0/2020	New Zealand/20CV0215/2020
England/ALDP_9865DD/2020	New Zealand/20CV0217/2020
England/ALDP_9876D9/2020	New Zealand/20CV0218/2020
England/ALDP_987721/2020	New Zealand/20CV0219/2020
England/ALDP_987E2C/2020	New Zealand/20CV0220/2020
England/ALDP_987E3B/2020	New Zealand/20CV0230/2020
England/ALDP_987E86/2020	New Zealand/20CV0231/2020
England/ALDP_987EB3/2020	New Zealand/20CV0232/2020
England/ALDP_987ED1/2020	New Zealand/20CV0233/2020
England/ALDP_9883A4/2020	New Zealand/20CV0235/2020
England/ALDP_989C8A/2020	New Zealand/20CV0240/2020
England/ALDP_98A82B/2020	New Zealand/20CV0241/2020
England/ALDP_98AB7D/2020	New Zealand/20CV0242/2020
England/ALDP_98AECF/2020	New Zealand/20CV0246/2020
England/ALDP_98B70F/2020	New Zealand/20CV0249/2020
England/ALDP_98CE81/2020	New Zealand/20CV0250/2020
England/ALDP_98D5E5/2020	New Zealand/20CV0251/2020
England/BHRT_24B3A13/2020	New Zealand/20CV0254/2020
England/BIRM_5F767/2020	New Zealand/20CV0256/2020
England/BIRM_5F794/2020	New Zealand/20CV0258/2020
England/BIRM_5F7A3/2020	New Zealand/20CV0262/2020
England/BIRM_5F7B2/2020	New Zealand/20CV3886/2020
England/BIRM_5F7C1/2020	New Zealand/20VR3887/2020
England/BIRM_5F837/2020	New Zealand/20VR3889/2020
England/BIRM_5F846/2020	New Zealand/20VR3891/2020
England/BIRM_5F873/2020	New Zealand/20VR3892/2020
England/BIRM_5F8A0/2020	New Zealand/20VR3893/2020
England/BIRM_5F8EC/2020	New Zealand/20VR3894/2020
England/BIRM_5F8FB/2020	New Zealand/20VR3895/2020
England/BIRM_5F916/2020	New Zealand/20VR3896/2020
England/BIRM_5F934/2020	New Zealand/20VR3902/2020
England/BIRM_5F970/2020	New Zealand/20VR3903/2020
England/BIRM_5F98F/2020	New Zealand/20VR3906/2020
England/BIRM_5F99E/2020	New Zealand/20VR3913/2020
England/BIRM_5F9CB/2020	New Zealand/20VR3914/2020
England/BIRM_5F9DA/2020	New Zealand/20VR3915/2020
England/BIRM_5F9E9/2020	New Zealand/20VR3916/2020
England/BIRM_5FAC8/2020	New Zealand/20VR3919/2020
England/BIRM_5FAD7/2020	New Zealand/20VR3920/2020
England/BIRM_5FAE6/2020	New Zealand/20VR3911/2020
England/BIRM_5FAF5/2020	New Zealand/20CV0337/2020
England/BIRM_5FB2F/2020	New Zealand/20CV0338/2020
England/BIRM_5FB3E/2020	New Zealand/20CV0339/2020
England/BIRM_5FB4D/2020	New Zealand/20CV0341/2020
England/BIRM_5FB98/2020	New Zealand/20CV0343/2020
England/BIRM_5FBB6/2020	New Zealand/20CV0355/2020
England/BIRM_5FBC5/2020	New Zealand/20CV0368/2020
England/BIRM_5FBD4/2020	New Zealand/20VR3886/2020
England/BIRM_5FBE3/2020
England/BIRM_5FBF2/2020
England/BIRM_5FC0E/2020
England/BIRM_5FC68/2020
England/BIRM_5FCE0/2020
England/BIRM_60332/2020
England/BIRM_6036F/2020
England/BIRM_6037E/2020
England/BIRM_603AB/2020
England/BIRM_6045D/2020
England/BIRM_6046C/2020
England/BIRM_6047B/2020
England/BIRM_60499/2020
England/BIRM_604B7/2020
England/BIRM_6050F/2020
England/BIRM_6053C/2020
England/BIRM_60596/2020
England/BIRM_605B4/2020
England/BIRM_605C3/2020
England/BIRM_605D2/2020
England/BIRM_605E1/2020
England/BIRM_6061B/2020
England/BIRM_6062A/2020
England/BIRM_60675/2020
England/BIRM_60684/2020
England/BIRM_60718/2020
England/BIRM_60745/2020
England/BIRM_60763/2020
England/BIRM_60772/2020
England/BIRM_607DC/2020
England/BIRM_607FA/2020
England/BIRM_60833/2020
England/BIRM_60842/2020
England/BIRM_6088E/2020
England/BIRM_608AC/2020
England/BIRM_608BB/2020
England/BIRM_608CA/2020
England/BIRM_608F7/2020
England/BIRM_60912/2020
England/BIRM_6094F/2020
England/BIRM_6095E/2020
England/BIRM_6096D/2020
England/BIRM_6097C/2020
England/BIRM_6098B/2020
England/BIRM_60D07/2020
England/BIRM_60D25/2020
England/BIRM_60FD4/2020
England/BIRM_61058/2020
England/BIRM_61076/2020
England/BIRM_61173/2020
England/BIRM_61191/2020
England/BIRM_611BF/2020
England/BIRM_61216/2020
England/BIRM_61234/2020
England/BIRM_612AD/2020
England/BIRM_612E9/2020
England/BIRM_61322/2020
England/BIRM_61331/2020
England/BIRM_61823/2020
England/BIRM_61832/2020
England/BIRM_62270/2020
England/BIRM_623D6/2020
England/BIRM_624E2/2020
England/BIRM_62558/2020
England/BIRM_626CE/2020
England/BIRM_62752/2020
England/BIRM_627CB/2020
England/BIRM_636DC/2020
England/BIRM_63C34/2020
England/BIRM_63C43/2020
England/BRIS_12B147/2020
England/BRIS_12B192/2020
England/BRIS_12B1A1/2020
England/BRIS_12B1B0/2020
England/BRIS_12B1DE/2020
England/BRIS_12B1FC/2020
England/BRIS_12B208/2020
England/BRIS_12B235/2020
England/BRIS_12B244/2020
England/BRIS_12B262/2020
England/BRIS_12B271/2020
England/BRIS_12B280/2020
England/BRIS_12B29F/2020
England/BRIS_12B44E/2020
England/BRIS_12B47B/2020
England/BRIS_12B48A/2020
England/BRIS_12B499/2020
England/BRIS_12B4C6/2020
England/BRIS_12B52D/2020
England/BRIS_12B53C/2020
England/BRIS_12B54B/2020
England/BRIS_12B5D2/2020
England/BRIS_12B5F0/2020
England/BRIS_12B61B/2020
England/BRIS_12B62A/2020
England/BRIS_12B675/2020
England/BRIS_12B684/2020
England/BRIS_12B6A2/2020
England/BRIS_12B6B1/2020
England/BRIS_12B6C0/2020
England/BRIS_12B6DF/2020
England/BRIS_12B6FD/2020
England/BRIS_12B718/2020
England/BRIS_12B736/2020
England/BRIS_12B772/2020
England/BRIS_12B781/2020
England/BRIS_12B790/2020
England/BRIS_12B7AF/2020
England/BRIS_12B7DC/2020
England/BRIS_12B7EB/2020
England/BRIS_12B806/2020
England/BRIS_12B860/2020
England/BRIS_12B88E/2020
England/BRIS_12B8D9/2020
England/BRIS_12B8E8/2020
England/BRIS_12B912/2020
England/BRIS_12B96D/2020
England/BRIS_12B9A9/2020
England/BRIS_12B9C7/2020
England/BRIS_12B9D6/2020
England/BRIS_12BA4C/2020
England/BRIS_12BA5B/2020
England/BRIS_12BA6A/2020
England/BRIS_12BA79/2020
England/BRIS_12BA88/2020
England/BRIS_12BA97/2020
England/BRIS_12BAA6/2020
England/BRIS_12BAD3/2020
England/BRIS_12BB1C/2020
England/BRIS_12BB3A/2020
England/BRIS_12BB58/2020
England/BRIS_12BB94/2020
England/BRIS_12BBA3/2020
England/BRIS_12BBC1/2020
England/BRIS_12BBD0/2020
England/BRIS_12BBEF/2020
England/BRIS_12BC0A/2020
England/BRIS_12BC28/2020
England/BRIS_12BC37/2020
England/BRIS_12BD07/2020
England/BRIS_12BD8F/2020
England/BRIS_12BD9E/2020
England/BRIS_12BDBC/2020
England/BRIS_12BE04/2020
England/BRIS_12BF01/2020
England/BRIS_12BF10/2020
England/BRIS_12BF2F/2020
England/BRIS_12BF4D/2020
England/BRIS_12BFE3/2020
England/BRIS_12BFF2/2020
England/BRIS_12C03A/2020
England/BRIS_12C049/2020
England/BRIS_12C058/2020
England/BRIS_12C067/2020
England/BRIS_12C128/2020
England/BRIS_12C137/2020
England/BRIS_12C173/2020
England/BRIS_12C1BF/2020
England/BRIS_12C216/2020
England/BRIS_12C225/2020
England/BRIS_12C331/2020
England/BRIS_12C340/2020
England/BRIS_12C37D/2020
England/BRIS_12C38C/2020
England/BRIS_12C3AA/2020
England/BRIS_12C3B9/2020
England/BRIS_12C3C8/2020
England/BRIS_12C43E/2020
England/BRIS_12C44D/2020
England/BRIS_12C45C/2020
England/BRIS_12C53B/2020
England/BRIS_12C586/2020
England/BRIS_12C5B3/2020
England/BRIS_12C5D1/2020
England/BRIS_12C5FF/2020
England/BRIS_12C60B/2020
England/BRIS_12C647/2020
England/BRIS_12C656/2020
England/BRIS_12C6DE/2020
England/BRIS_12C6FC/2020
England/BRIS_12C726/2020
England/BRIS_12C7BD/2020
England/BRIS_12C832/2020
England/BRIS_12C850/2020
England/BRIS_12C86F/2020
England/BRIS_12C87E/2020
England/BRIS_12C920/2020
England/BRIS_12C9B7/2020
England/BRIS_12CD06/2020
England/BRIS_12CD15/2020
England/BRIS_12CD42/2020
England/BRIS_12CD51/2020
England/BRIS_12CD7F/2020
England/BRIS_12D682/2020
England/BRIS_12D761/2020
England/BRIS_12D7AD/2020
England/BRIS_12D9D4/2020
England/BRIS_12DA1D/2020
England/BRIS_12DA3B/2020
England/BRIS_12DA4A/2020
England/BRIS_12DA59/2020
England/BRIS_12DA68/2020
England/BRIS_12DA77/2020
England/BRIS_12DAE0/2020
England/BRIS_12DB0B/2020
England/BRIS_12DB1A/2020
England/BRIS_12DB74/2020
England/BRIS_12DBB0/2020
England/BRIS_12DD50/2020
England/BRIS_12DD9C/2020
England/BRIS_12DDC9/2020
England/BRIS_12DDD8/2020
England/BRIS_12DDE7/2020
England/BRIS_12DDF6/2020
England/BRIS_12DE02/2020
England/BRIS_12DE5D/2020
England/BRIS_13113F/2020
England/BRIS_13116C/2020
England/BRIS_13118A/2020
England/BRIS_1311B7/2020
England/BRIS_1311C6/2020
England/BRIS_1311E4/2020
England/BRIS_13120F/2020
England/BRIS_13121E/2020
England/BRIS_13122D/2020
England/BRIS_13123C/2020
England/BRIS_13125A/2020
England/BRIS_131269/2020
England/BRIS_131278/2020
England/BRIS_1312F0/2020
England/BRIS_13130C/2020
England/BRIS_13131B/2020
England/BRIS_131339/2020
England/BRIS_131357/2020
England/BRIS_131384/2020
England/BRIS_131393/2020
England/BRIS_131937/2020
England/BRIS_13259C/2020
England/BRIS_1325BA/2020
England/BRIS_132CA6/2020
England/BRIS_132D2B/2020
England/BRIS_132E55/2020
England/BRIS_133030/2020
England/BRIS_13315B/2020
England/BRIS_1333EC/2020
England/CAMB_1AEDDF/2020
England/CAMB_1B003B/2020
England/CAMB_1B04D5/2020
England/CAMB_1B0648/2020
England/CAMB_1B0AA6/2020
England/CAMB_1B0B1C/2020
England/CAMB_1B0B3A/2020
England/CAMB_1B0B76/2020
England/CAMB_1B0BA3/2020
England/CAMB_1B0CDD/2020
England/CAMB_1B0CEC/2020
England/CAMB_1B1780/2020
England/CAMB_1B17BD/2020
England/CAMB_1B187E/2020
England/CAMB_1B1920/2020
England/CAMB_1B194E/2020
England/CAMB_1B195D/2020
England/CAMB_1B19D5/2020
England/CAMB_1B19E4/2020
England/CAMB_1B21EB/2020
England/CAMB_1B25C1/2020
England/CAMB_1B25FE/2020
England/CAMB_1B2655/2020
England/CAMB_1B2716/2020
England/CAMB_1B286E/2020
England/CAMB_1B2A1D/2020
England/CAMB_1B2CBD/2020
England/CAMB_1B2D32/2020
England/CAMB_1B2E4E/2020
England/CAMB_1B2E8A/2020
England/CAMB_1B2F96/2020
England/CAMB_1B3029/2020
England/CAMB_1B3047/2020
England/CAMB_1B3232/2020
England/CAMB_1B3399/2020
England/CAMB_1B3575/2020
England/CAMB_1B3627/2020
England/CAMB_1B3A49/2020
England/CAMB_1B3A94/2020
England/CAMB_1B3B28/2020
England/CAMB_1B3D9B/2020
England/CAMB_1B3E10/2020
England/CAMB_1B3E3E/2020
England/CAMB_1B3ED4/2020
England/CAMB_1B3EF2/2020
England/CAMB_1B400A/2020
England/CAMB_1B4037/2020
England/CAMB_1B40CE/2020
England/CAMB_1B41CB/2020
England/CAMB_1B4240/2020
England/CAMB_1B43A7/2020
England/CAMB_1B44B3/2020
England/CAMB_1B44E0/2020
England/CAMB_1B479C/2020
England/CAMB_1B47C9/2020
England/CAMB_1B48A8/2020
England/CAMB_1B494B/2020
England/CAMB_1B4A66/2020
England/CAMB_1B4ADF/2020
England/CAMB_1B4AFD/2020
England/CAMB_1B4B09/2020
England/CAMB_1B4B18/2020
England/CAMB_1B4B36/2020
England/CAMB_1B4B45/2020
England/CAMB_1B4B63/2020
England/CAMB_1B4BBE/2020
England/CAMB_1B4C24/2020
England/CAMB_1B4C9D/2020
England/CAMB_1B4F1C/2020
England/CAMB_1B4F3A/2020
England/CAMB_1B4F49/2020
England/CAMB_1B4F67/2020
England/CAMB_1B4F76/2020
England/CAMB_1B4F94/2020
England/CAMB_1B4FA3/2020
England/CAMB_1B4FB2/2020
England/CAMB_1B4FC1/2020
England/CAMB_1B4FFE/2020
England/CAMB_1B5018/2020
England/CAMB_1B5036/2020
England/CAMB_1B5124/2020
England/CAMB_1B51F7/2020
England/CAMB_1B529A/2020
England/CAMB_1B5467/2020
England/CAMB_1B54A3/2020
England/CAMB_1B55CE/2020
England/CAMB_1B55EC/2020
England/CAMB_1B55FB/2020
England/CAMB_1B5607/2020
England/CAMB_1B5616/2020
England/CAMB_1B5643/2020
England/CAMB_1B5704/2020
England/CAMB_1B579B/2020
England/CAMB_1B57B9/2020
England/CAMB_1B584D/2020
England/CAMB_1B586B/2020
England/CAMB_1B5889/2020
England/CAMB_1B5A29/2020
England/CAMB_1B5AB0/2020
England/CAMB_1B5ADE/2020
England/CAMB_1B5B71/2020
England/CAMB_1B5BAE/2020
England/CAMB_1B5BCC/2020
England/CAMB_1B5BDB/2020
England/CAMB_1B5C50/2020
England/CAMB_1B5CBA/2020
England/CAMB_1B5CC9/2020
England/CAMB_1B5CE7/2020
England/CVR3937/2020
England/HECH_259A02E/2020
England/HECH_259A10D/2020
England/HECH_259A47D/2020
England/HECH_259A48C/2020
England/HECH_259A4AA/2020
England/LCST_24D682F/2020
England/LCST_24D684D/2020
England/LCST_24D685C/2020
England/LCST_24D68B6/2020
England/LCST_24D68C5/2020
England/LCST_24D68E3/2020
England/LCST_24D69C2/2020
England/LCST_24D69E0/2020
England/LCST_24D6B26/2020
England/LCST_24D6B44/2020
England/LCST_24D6CC9/2020
England/LCST_24D6D3F/2020
England/LCST_24D6DB7/2020
England/LCST_24D6DC6/2020
England/LCST_24D6DD5/2020
England/LCST_24D6DF3/2020
England/LCST_24D6E0F/2020
England/LCST_24D6E1E/2020
England/LCST_24D6E2D/2020
England/LCST_24D6E3C/2020
England/LCST_24D6EA5/2020
England/LCST_24D6EB4/2020
England/LCST_24D6EC3/2020
England/LCST_24D6ED2/2020
England/LCST_24D6EE1/2020
England/LCST_24D6FA2/2020
England/LCST_24D6FDF/2020
England/LCST_24D7008/2020
England/LCST_24D7053/2020
England/LCST_24D7141/2020
England/LCST_24D717E/2020
England/LCST_24D725D/2020
England/LCST_24D7299/2020
England/LCST_24D72C6/2020
England/LCST_24D740C/2020
England/LIVE_9F507/2020
England/LIVE_9F525/2020
England/LIVE_9F570/2020
England/LIVE_9F8FF/2020
England/LIVE_9F90B/2020
England/LIVE_9FA62/2020
England/LIVE_9FABD/2020
England/LIVE_9FADB/2020
England/LIVE_9FB41/2020
England/LIVE_9FB9C/2020
England/LIVE_9FBAB/2020
England/LIVE_9FBC9/2020
England/LIVE_9FC3F/2020
England/LIVE_9FCB7/2020
England/LIVE_9FF09/2020
England/LIVE_9FF27/2020
England/LIVE_9FF54/2020
England/LIVE_9FF81/2020
England/LIVE_9FFEB/2020
England/LIVE_A0020/2020
England/LIVE_A01A5/2020
England/LIVE_A0248/2020
England/LIVE_A0318/2020
England/LIVE_A03BE/2020
England/LIVE_A0521/2020
England/LIVE_A0758/2020
England/LIVE_A0776/2020
England/LIVE_A0785/2020
England/LIVE_A0C95/2020
England/LIVE_A158A/2020
England/LIVE_A15E4/2020
England/LIVE_A1669/2020
England/LIVE_A18EB/2020
England/LIVE_A1915/2020
England/LIVE_A1924/2020
England/LIVE_A1933/2020
England/LIVE_A199D/2020
England/LIVE_A19CA/2020
England/LIVE_A19E8/2020
England/LIVE_A19F7/2020
England/LIVE_A1A5E/2020
England/LIVE_A1AB8/2020
England/LIVE_A1AD6/2020
England/LIVE_A1B00/2020
England/LIVE_A1B88/2020
England/LIVE_A1B97/2020
England/LIVE_A1BE2/2020
England/LIVE_A1CD0/2020
England/LIVE_A1D28/2020
England/LIVE_A1D37/2020
England/LIVE_A1D82/2020
England/LIVE_A2E33/2020
England/LIVE_A2F9A/2020
England/LIVE_A3B77/2020
England/LIVE_A3C74/2020
England/LIVE_A3D08/2020
England/LIVE_A46DF/2020
England/LIVE_A9397/2020
England/LIVE_A93A6/2020
England/LIVE_A943A/2020
England/LIVE_A9485/2020
England/LIVE_A9528/2020
England/LIVE_A9564/2020
England/LIVE_A9E69/2020
England/LIVE_AA994/2020
England/LIVE_AAB70/2020
England/LIVE_AAC8C/2020
England/LIVE_AACC8/2020
England/LIVE_AACD7/2020
England/LIVE_AAE3B/2020
England/LIVE_ABDB5/2020
England/LIVE_ABE58/2020
England/LIVE_AC0AC/2020
England/MILK_992170/2020
England/NORT_28C064/2020
England/NORT_28C0FB/2020
England/NORT_28C116/2020
England/NORT_28C1DA/2020
England/NORT_28C240/2020
England/NORT_28C26E/2020
England/NORT_28C310/2020
England/NORT_28C389/2020
England/NORT_28C40E/2020
England/NORT_28C565/2020
England/NORT_28C574/2020
England/NORT_28C5DE/2020
England/NORT_28C5ED/2020
England/NORT_28C69F/2020
England/NORT_28C705/2020
England/NORT_28C7C9/2020
England/NORT_28C7D8/2020
England/NORT_28C7E7/2020
England/NORT_28C84E/2020
England/NORT_28C86C/2020
England/NORT_28C899/2020
England/NORT_28C978/2020
England/NORT_28C9A5/2020
England/NORT_28C9B4/2020
England/NORT_28CA2A/2020
England/NORT_28CB54/2020
England/NORT_28CB81/2020
England/NORT_291C95/2020
England/NORT_291CD1/2020
England/NORT_292001/2020
England/NORT_2920F2/2020
England/NORT_292238/2020
England/NORT_292247/2020
England/NORT_292256/2020
England/NORT_2922ED/2020
England/NORT_2922FC/2020
England/NORT_292317/2020
England/NORT_292326/2020
England/NORT_29239F/2020
England/NORT_2923BD/2020
England/NORT_2924E7/2020
England/NORT_2924F6/2020
England/NORT_292520/2020
England/NORT_2925A8/2020
England/NORT_2925E4/2020
England/NORT_2925F3/2020
England/NORT_29261E/2020
England/NORT_29262D/2020
England/NORT_29264B/2020
England/NORT_292678/2020
England/NORT_2926B4/2020
England/NORT_29272A/2020
England/NORT_292739/2020
England/NORT_292757/2020
England/NORT_292827/2020
England/NORT_292854/2020
England/NORT_292924/2020
England/NORT_2929BB/2020
England/NORT_2929F7/2020
England/NORT_292A30/2020
England/NORT_292A6D/2020
England/NORT_292A8B/2020
England/NORT_292AD6/2020
England/NORT_292B00/2020
England/NORT_292B97/2020
England/NORT_292BD3/2020
England/NORT_292BF1/2020
England/NORT_292C76/2020
England/NORT_292CD0/2020
England/NORT_292D37/2020
England/NORT_292D46/2020
England/NORT_292D55/2020
England/NORT_292DFB/2020
England/NORT_292E07/2020
England/NORT_292E16/2020
England/NORT_292E25/2020
England/NORT_292E61/2020
England/NORT_292EBC/2020
England/NORT_292ECB/2020
England/NORT_292EF8/2020
England/NORT_292F22/2020
England/NORT_292F5F/2020
England/NORT_292F6E/2020
England/NORT_292FB9/2020
England/NORT_292FE6/2020
England/NORT_29306A/2020
England/NORT_293079/2020
England/NORT_2930C4/2020
England/NORT_293176/2020
England/NORT_2931FE/2020
England/NORT_293316/2020
England/NORT_29338F/2020
England/NORT_29339E/2020
England/NORT_2933F8/2020
England/NORT_293404/2020
England/NORT_29347D/2020
England/NORT_29348C/2020
England/NORT_29349B/2020
England/NORT_2934C8/2020
England/NORT_2934D7/2020
England/NORT_2934F5/2020
England/NORT_293510/2020
England/NORT_29352F/2020
England/NORT_29355C/2020
England/NORT_29356B/2020
England/NORT_2935A7/2020
England/NORT_2935B6/2020
England/NORT_2935C5/2020
England/NORT_2935D4/2020
England/NORT_29360E/2020
England/NORT_29361D/2020
England/NORT_293668/2020
England/NORT_2936E0/2020
England/NORT_2936FF/2020
England/NORT_29370B/2020
England/NORT_293765/2020
England/NORT_293783/2020
England/NORT_293792/2020
England/NORT_2937B0/2020
England/NORT_293826/2020
England/NORT_293844/2020
England/NORT_293853/2020
England/NORT_293871/2020
England/NORT_29389F/2020
England/NORT_2938AE/2020
England/NORT_2938BD/2020
England/NORT_2938CC/2020
England/NORT_2938DB/2020
England/NORT_2938EA/2020
England/NORT_293950/2020
England/NORT_29397E/2020
England/NORT_2939E7/2020
England/NORT_293A7B/2020
England/NORT_293AC6/2020
England/NORT_293AD5/2020
England/NORT_293AE4/2020
England/NORT_293B0F/2020
England/NORT_293B4B/2020
England/NORT_293B5A/2020
England/NORT_293B78/2020
England/NORT_293B96/2020
England/NORT_293BE1/2020
England/NORT_293BF0/2020
England/NORT_293C48/2020
England/NORT_295D70/2020
England/NORT_295DAD/2020
England/NORT_295DCB/2020
England/NORT_296191/2020
England/NORT_296322/2020
England/NORT_29639B/2020
England/NORT_2963AA/2020
England/NORT_298751/2020
England/NORT_298760/2020
England/NORT_29878E/2020
England/NORT_29879D/2020
England/NORT_2987AC/2020
England/NORT_29A8A7/2020
England/NORT_29A8B6/2020
England/NORT_29A8D4/2020
England/NORT_29A8E3/2020
England/NORT_29AAFC/2020
England/NORT_29AB71/2020
England/NORT_29AB80/2020
England/NORT_29ABEA/2020
England/NORT_29AD4E/2020
England/NORT_29ADC6/2020
England/NORT_29AE2D/2020
England/NORT_29AFFD/2020
England/NORT_29B1BA/2020
England/NORT_29B387/2020
England/NORT_29B4B1/2020
England/NORT_29B509/2020
England/NORT_29B9B2/2020
England/NORT_29BBF8/2020
England/NORT_29C1AA/2020
England/NORT_29C27A/2020
England/NORT_29C3B3/2020
England/NORT_29D4FB/2020
England/NORT_29D895/2020
England/NORT_29D965/2020
England/NORT_29DB23/2020
England/NORT_29EABC/2020
England/NORT_29EACB/2020
England/NORT_29EB04/2020
England/NORT_29EE1A/2020
England/NORT_29F0AA/2020
England/NORW_EC7E7/2020
England/NORW_ED69E/2020
England/NORW_ED704/2020
England/NORW_ED78C/2020
England/NORW_EE897/2020
England/NORW_EEB43/2020
England/NORW_EEBDA/2020
England/NORW_EF08F/2020
England/NOTT_111144/2020
England/NOTT_1112E7/2020
England/NOTT_111302/2020
England/NOTT_11133F/2020
England/NOTT_11136C/2020
England/NOTT_1113A8/2020
England/NOTT_1113B7/2020
England/NOTT_1113C6/2020
England/NOTT_1113F3/2020
England/NOTT_11140F/2020
England/NOTT_1115C0/2020
England/NOTT_1115EE/2020
England/NOTT_1115FD/2020
England/NOTT_111672/2020
England/NOTT_1116DC/2020
England/NOTT_111715/2020
England/NOTT_1117D9/2020
England/NOTT_1117E8/2020
England/NOTT_1117F7/2020
England/NOTT_111803/2020
England/NOTT_1118B8/2020
England/NOTT_1119C4/2020
England/NOTT_111A85/2020
England/NOTT_111A94/2020
England/NOTT_111C52/2020
England/NOTT_111CF8/2020
England/NOTT_111E2F/2020
England/NOTT_1123E3/2020
England/NOTT_11240E/2020
England/NOTT_112459/2020
England/NOTT_112486/2020
England/NOTT_112495/2020
England/NOTT_1124D1/2020
England/NOTT_1124E0/2020
England/NOTT_1124FF/2020
England/NOTT_112F2B/2020
England/NOTT_112F67/2020
England/PORT_2CFF3B/2020
England/PORT_2D40D6/2020
England/QEUH_52DBE9/2020
England/QEUH_53157B/2020
England/QEUH_5317C0/2020
England/QEUH_5318CD/2020
England/QEUH_53204C/2020
England/QEUH_535B93/2020
England/QEUH_53CFAF/2020
England/QEUH_53E4AE/2020
England/QEUH_53E80C/2020
England/QEUH_542D9D/2020
England/QEUH_542F97/2020
England/QEUH_543DF6/2020
England/QEUH_546713/2020
England/QEUH_546DD5/2020
England/QEUH_5472C6/2020
England/QEUH_5473D2/2020
England/QEUH_5480AD/2020
England/QEUH_54818C/2020
England/QEUH_54881E/2020
England/QEUH_54CBF3/2020
England/QEUH_54CC69/2020
England/QEUH_54D5D6/2020
England/QEUH_54F088/2020
England/QEUH_55038B/2020
England/QEUH_5517D9/2020
England/QEUH_551900/2020
England/QEUH_551C52/2020
England/QEUH_551E10/2020
England/QEUH_5538A7/2020
England/QEUH_5563D0/2020
England/QEUH_556428/2020
England/QEUH_5D9FE0/2020
England/QEUH_5DA170/2020
England/QEUH_5DA2C8/2020
England/QEUH_5DB6DA/2020
England/QEUH_5DB986/2020
England/QEUH_5DCF38/2020
England/QEUH_5DD18C/2020
England/QEUH_5DF032/2020
England/QEUH_5DF339/2020
England/QEUH_5E004D/2020
England/QEUH_5E0283/2020
England/QEUH_5E03BD/2020
England/QEUH_5E05D5/2020
England/QEUH_5E1AB7/2020
England/QEUH_5E819D/2020
England/QEUH_5E8CD8/2020
England/QEUH_5EC357/2020
England/QEUH_5EC4BE/2020
England/QEUH_5ED3ED/2020
England/QEUH_5ED7A5/2020
England/QEUH_5EDAAC/2020
England/QEUH_5EDFDA/2020
England/QEUH_5EF5D6/2020
England/QEUH_5F0420/2020
England/QEUH_5F0AC4/2020
England/QEUH_5F0F01/2020
England/QEUH_5F9885/2020
England/QEUH_753CB8/2020
England/QEUH_757908/2020
England/QEUH_757C78/2020
England/QEUH_758BB6/2020
England/QEUH_75939F/2020
England/QEUH_75F0B0/2020
England/QEUH_7606E7/2020
England/QEUH_760ED0/2020
England/QEUH_7631F2/2020
England/QEUH_766405/2020
England/QEUH_7664AB/2020
England/QEUH_76672A/2020
England/QEUH_7668DC/2020
England/QEUH_769754/2020
England/QEUH_76BC17/2020
England/QEUH_76BE6C/2020
England/QEUH_76BF2D/2020
England/QEUH_76DA93/2020
England/QEUH_76DD6D/2020
England/QEUH_77C41B/2020
England/QEUH_77C92B/2020
England/QEUH_77C976/2020
England/QEUH_77D429/2020
England/QEUH_780766/2020
England/QEUH_780AF4/2020
England/QEUH_784EA9/2020
England/QEUH_785567/2020
England/QEUH_787301/2020
England/QEUH_787608/2020
England/QEUH_787C60/2020
England/QEUH_788986/2020
England/QEUH_78AC4F/2020
England/QEUH_78B886/2020
England/QEUH_78D21D/2020
England/QEUH_78EC5A/2020
England/QEUH_79045D/2020
England/QEUH_790639/2020
England/QEUH_79089D/2020
England/QEUH_79301A/2020
England/QEUH_793153/2020
England/QEUH_795CC9/2020
England/QEUH_795DB7/2020
England/QEUH_795DF3/2020
England/QEUH_795F48/2020
England/QEUH_795FB1/2020
England/QEUH_797A27/2020
England/QEUH_797B15/2020
England/QEUH_797C03/2020
England/QEUH_797E3A/2020
England/QEUH_797F73/2020
England/QEUH_7987C5/2020
England/QEUH_799454/2020
England/QEUH_79971F/2020
England/QEUH_7997A6/2020
England/QEUH_799A16/2020
England/QEUH_799B9B/2020
England/QEUH_79B407/2020
England/QEUH_79D502/2020
England/QEUH_79FA4D/2020
England/QEUH_7A7338/2020
England/QEUH_7AB5D4/2020
England/QEUH_7ADCFB/2020
England/QEUH_7AF673/2020
England/QEUH_7B20BB/2020
England/QEUH_7B4031/2020
England/QEUH_7B655E/2020
England/QEUH_7B810D/2020
England/QEUH_7B91A2/2020
England/QEUH_7B9BA4/2020
England/QEUH_7BC9B6/2020
England/QEUH_7BE170/2020
England/QEUH_7BE5B0/2020
England/QEUH_7D35C4/2020
England/QEUH_7DAB61/2020
England/QEUH_7DE56F/2020
England/QEUH_7E2735/2020
England/QEUH_7E5CBB/2020
England/QEUH_7E5E6A/2020
England/QEUH_7EE71B/2020
England/QEUH_7EE8DC/2020
England/QEUH_7EEE43/2020
England/QEUH_7F000C/2020
England/QEUH_7F9AAB/2020
England/QEUH_7F9C78/2020
England/QEUH_7FA916/2020
England/QEUH_87CE2B/2020
England/QEUH_87DA9F/2020
England/QEUH_87DB41/2020
England/QEUH_87DD1E/2020
England/QEUH_888FDE/2020
England/QEUH_889CA9/2020
England/QEUH_88DA9C/2020
England/QEUH_8928F4/2020
England/QEUH_8930A0/2020
England/QEUH_8945EC/2020
England/QEUH_894AED/2020
England/QEUH_8953B4/2020
England/QEUH_8979B0/2020
England/QEUH_89873D/2020
England/QEUH_89966C/2020
England/QEUH_8997A5/2020
England/QEUH_89A847/2020
England/QEUH_89C2DE/2020
England/QEUH_8A00BF/2020
England/QEUH_8A6514/2020
England/QEUH_8A7D1B/2020
England/QEUH_8A7D84/2020
England/QEUH_8A9B5B/2020
England/QEUH_8ACBB2/2020
England/QEUH_8AD049/2020
England/QEUH_8AE576/2020
England/QEUH_8AFCE9/2020
England/QEUH_941170/2020
England/QEUH_9411CB/2020
England/QEUH_94126E/2020
England/QEUH_94335A/2020
England/QEUH_9433D2/2020
England/QEUH_9433E1/2020
England/QEUH_943518/2020
England/QEUH_943536/2020
England/QEUH_943C31/2020
England/QEUH_943D7A/2020
England/QEUH_943E1D/2020
England/QEUH_943E2C/2020
England/QEUH_943E59/2020
England/QEUH_943E68/2020
England/QEUH_95DED4/2020
England/QEUH_95DF68/2020
England/QEUH_95DF86/2020
England/QEUH_95E0DD/2020
England/QEUH_95E3C5/2020
England/QEUH_95E41D/2020
England/QEUH_95E538/2020
England/QEUH_95E69F/2020
England/QEUH_95E811/2020
England/QEUH_95EE3D/2020
England/QEUH_95EF76/2020
England/QEUH_95F42B/2020
England/QEUH_95F537/2020
England/QEUH_95F634/2020
England/QEUH_95F704/2020
England/QEUH_95F77D/2020
England/QEUH_95F78C/2020
England/QEUH_95F810/2020
England/QEUH_95F889/2020
England/QEUH_95F898/2020
England/QEUH_95F91D/2020
England/QEUH_95F92C/2020
England/QEUH_95FACF/2020
England/QEUH_95FB35/2020
England/QEUH_95FC14/2020
England/QEUH_95FD7B/2020
England/QEUH_95FD99/2020
England/QEUH_95FE5A/2020
England/QEUH_960050/2020
England/QEUH_9602F0/2020
England/QEUH_960339/2020
England/QEUH_960366/2020
England/QEUH_960375/2020
England/QEUH_9603B1/2020
England/QEUH_9603C0/2020
England/QEUH_9603EE/2020
England/QEUH_960418/2020
England/QEUH_960427/2020
England/QEUH_960481/2020
England/QEUH_960490/2020
England/QEUH_9604DC/2020
England/QEUH_9604EB/2020
England/QEUH_9604FA/2020
England/QEUH_9605AC/2020
England/QEUH_960612/2020
England/QEUH_960621/2020
England/QEUH_960788/2020
England/QEUH_960894/2020
England/QEUH_9608A3/2020
England/QEUH_9608B2/2020
England/QEUH_9608EF/2020
England/QEUH_960946/2020
England/QEUH_960A43/2020
England/QEUH_960A61/2020
England/QEUH_960A70/2020
England/QEUH_960A8F/2020
England/QEUH_960C98/2020
England/QEUH_960D3B/2020
England/QEUH_960D86/2020
England/QEUH_960F71/2020
England/QEUH_960FCC/2020
England/QEUH_960FDB/2020
England/QEUH_961022/2020
England/QEUH_9610E6/2020
England/QEUH_96124A/2020
England/QEUH_961426/2020
England/QEUH_961514/2020
England/QEUH_9617A5/2020
England/QEUH_96181B/2020
England/QEUH_9618DF/2020
England/QEUH_961945/2020
England/QEUH_961972/2020
England/QEUH_961990/2020
England/QEUH_9619DC/2020
England/QEUH_961A06/2020
England/QEUH_961A7F/2020
England/QEUH_961A8E/2020
England/QEUH_961AF7/2020
England/QEUH_961BA9/2020
England/QEUH_961C00/2020
England/QEUH_961C1F/2020
England/QEUH_961C2E/2020
England/QEUH_961D1C/2020
England/QEUH_961E19/2020
England/QEUH_962012/2020
England/QEUH_9623DD/2020
England/QEUH_962425/2020
England/QEUH_962540/2020
England/QEUH_9625C8/2020
England/QEUH_96267A/2020
England/QEUH_9628B0/2020
England/QEUH_962935/2020
England/QEUH_962944/2020
England/QEUH_9629EA/2020
England/QEUH_962A14/2020
England/QEUH_962A23/2020
England/QEUH_962AE7/2020
England/QEUH_962DA2/2020
England/QEUH_963327/2020
England/QEUH_9633EB/2020
England/QEUH_9635F4/2020
England/QEUH_96370D/2020
England/QEUH_963B98/2020
England/QEUH_963BA7/2020
England/QEUH_963D47/2020
England/QEUH_963DCF/2020
England/QEUH_964265/2020
England/QEUH_964274/2020
England/QEUH_964283/2020
England/QEUH_96439F/2020
England/QEUH_9643F9/2020
England/QEUH_9645E4/2020
England/QEUH_9645F3/2020
England/QEUH_9647DF/2020
England/QEUH_964818/2020
England/QEUH_964836/2020
England/QEUH_964A12/2020
England/QEUH_964B00/2020
England/QEUH_964FAA/2020
England/QEUH_9651C1/2020
England/QEUH_9651D0/2020
England/QEUH_965264/2020
England/QEUH_965282/2020
England/QEUH_965316/2020
England/QEUH_9653CB/2020
England/QEUH_9653F8/2020
England/QEUH_9655D4/2020
England/QEUH_9656A4/2020
England/QEUH_965932/2020
England/QEUH_9694F1/2020
England/QEUH_9699B6/2020
England/QEUH_969C9F/2020
England/QEUH_969CAE/2020
England/QEUH_969CBD/2020
England/QEUH_969D05/2020
England/QEUH_96A0B0/2020
England/QEUH_96A399/2020
England/QEUH_96A3B7/2020
England/QEUH_96A3D5/2020
England/QEUH_96A41E/2020
England/QEUH_96A51B/2020
England/QEUH_96A539/2020
England/QEUH_96A557/2020
England/QEUH_96A5FD/2020
England/QEUH_96A7D9/2020
England/QEUH_96A979/2020
England/QEUH_96ACDA/2020
England/QEUH_96AD5F/2020
England/QEUH_96ADAA/2020
England/QEUH_96B055/2020
England/QEUH_96B5FC/2020
England/QEUH_96B88A/2020
England/QEUH_96B8A8/2020
England/QEUH_96BAA2/2020
England/QEUH_96BB18/2020
England/QEUH_96BBAF/2020
England/QEUH_96BBBE/2020
England/QEUH_96BC24/2020
England/QEUH_96BD7C/2020
England/QEUH_96BD8B/2020
England/QEUH_96BE88/2020
England/QEUH_96C6E9/2020
England/QEUH_96D123/2020
England/QEUH_96DCE6/2020
England/QEUH_96DFDE/2020
England/QEUH_96E007/2020
England/QEUH_96E052/2020
England/QEUH_96E140/2020
England/QEUH_96E2E3/2020
England/QEUH_96E30E/2020
England/QEUH_96E614/2020
England/QEUH_96E7E4/2020
England/QEUH_96E80F/2020
England/QEUH_96ED5B/2020
England/QEUH_96F051/2020
England/QEUH_96F14F/2020
England/QEUH_96F22E/2020
England/QEUH_96F2C4/2020
England/QEUH_96F4FB/2020
England/QEUH_96F534/2020
England/QEUH_96F7D4/2020
England/QEUH_98F228/2020
England/QEUH_98F2BF/2020
England/QEUH_98F826/2020
England/QEUH_98FB78/2020
England/QEUH_98FF8B/2020
England/QEUH_99039A/2020
England/QEUH_9986C6/2020
England/QEUH_9987A5/2020
England/QEUH_998EFB/2020
England/QEUH_998FBC/2020
England/QEUH_99915B/2020
England/QEUH_999258/2020
England/QEUH_999276/2020
England/QEUH_99930A/2020
England/QEUH_9A4102/2020
England/QEUH_9A42A5/2020
England/SHEF_10B2C7F/2020
England/SHEF_10B2C9D/2020
England/SHEF_10B2CBB/2020
England/SHEF_10B2D4F/2020
England/SHEF_C0B83/2020
England/SHEF_C0D9C/2020
England/SHEF_C0EB7/2020
England/SHEF_C0F3C/2020
England/SHEF_C11AE/2020
England/SHEF_C1399/2020
England/SHEF_C185E/2020
England/SHEF_C1DD7/2020
England/SHEF_C1ED4/2020
England/SHEF_C1FFF/2020
England/SHEF_C2046/2020
England/SHEF_C20EC/2020
England/SHEF_C20FB/2020
England/SHEF_C21CB/2020
England/SHEF_C2468/2020
England/SHEF_C26AE/2020
England/SHEF_C27E7/2020
England/SHEF_C288A/2020
England/SHEF_C28D5/2020
England/SHEF_C29F0/2020
England/SHEF_C2B27/2020
England/SHEF_C2C9D/2020
England/SHEF_C31D9/2020
England/SHEF_C3625/2020
England/SHEF_C37E6/2020
England/SHEF_C3C14/2020
England/SHEF_C3D7B/2020
England/SHEF_C3FFD/2020
England/SHEF_C4017/2020
England/SHEF_C432D/2020
England/SHEF_C4369/2020
England/SHEF_C44FD/2020
England/SHEF_C474F/2020
England/SHEF_C49FE/2020
England/SHEF_C4AEC/2020
England/SHEF_C4DB6/2020
England/SHEF_C5016/2020
England/SHEF_C50E9/2020
England/SHEF_C52A7/2020
England/SHEF_C5456/2020
England/SHEF_C54DE/2020
England/SHEF_C573F/2020
England/SHEF_C57F3/2020
England/SHEF_C5869/2020
England/SHEF_C590C/2020
England/SHEF_C59A2/2020
England/SHEF_C5FFB/2020
England/SHEF_C630D/2020
England/SHEF_C6491/2020
England/SHEF_C66AA/2020
England/SHEF_C66B9/2020
England/SHEF_C68FF/2020
England/SHEF_C69FC/2020
England/SHEF_C6A17/2020
England/SHEF_C6AAE/2020
England/SHEF_C6BE7/2020
England/SHEF_C6CF3/2020
England/SHEF_C6D78/2020
England/SHEF_C7436/2020
England/SHEF_C7630/2020
England/SHEF_C776A/2020
England/SHEF_C783A/2020
England/SHEF_C7876/2020
England/SHEF_C7A52/2020
England/SHEF_C7A9E/2020
England/SHEF_C7E65/2020
England/SHEF_C7F26/2020
England/SHEF_C8259/2020
England/SHEF_C82C2/2020
England/SHEF_C84F9/2020
England/SHEF_C86F3/2020
England/SHEF_C89CD/2020
England/SHEF_C8A8E/2020
England/SHEF_C8FCB/2020
England/SHEF_C8FE9/2020
England/SHEF_C9258/2020
England/SHEF_C9267/2020
England/SHEF_C9540/2020
England/SHEF_C95C8/2020
England/SHEF_C9601/2020
England/SHEF_C96F2/2020
England/SHEF_C972C/2020
England/SHEF_C9BD5/2020
England/SHEF_C9E54/2020
England/SHEF_C9F15/2020
England/SHEF_CA257/2020
England/SHEF_CA4CA/2020
England/SHEF_CA891/2020
England/SHEF_CAB01/2020
England/SHEF_CAC4A/2020
England/SHEF_CACD1/2020
England/SHEF_CACFF/2020
England/SHEF_CAD83/2020
England/SHEF_CAEDB/2020
England/SHEF_CAF41/2020
England/SHEF_CAF50/2020
England/SHEF_CAFAB/2020
England/SHEF_CB06B/2020
England/SHEF_CB186/2020
England/SHEF_CB256/2020
England/SHEF_CB2FC/2020
England/SHEF_CB3DB/2020
England/SHEF_CB4C9/2020
England/SHEF_CB6E1/2020
England/SHEF_CB7A2/2020
England/SHEF_CB933/2020
England/SHEF_CBB6A/2020
England/SHEF_CBC94/2020
England/SHEF_CBFB9/2020
England/SHEF_CC413/2020
England/SHEF_CC53E/2020
England/SHEF_CC6B3/2020
England/SHEF_CC8DB/2020
England/SHEF_CC98D/2020
England/SHEF_CCA99/2020
England/SHEF_CCBC3/2020
England/SHEF_CCD09/2020
England/SHEF_CCD18/2020
England/SHEF_CCEBB/2020
England/SHEF_CCEF7/2020
England/SHEF_CD227/2020
England/SHEF_CD53D/2020
England/SHEF_CD755/2020
England/SHEF_CD98C/2020
England/SHEF_CD9E6/2020
England/SHEF_CDBB3/2020
England/SHEF_CDCDE/2020
England/SHEF_CDDCC/2020
England/SHEF_CDDEA/2020
England/SHEF_CDE7E/2020
England/SHEF_CE10B/2020
England/SHEF_CE226/2020
England/SHEF_CE235/2020
England/SHEF_CE3D8/2020
England/SHEF_CE709/2020
England/SHEF_CE7BE/2020
England/SHEF_CE806/2020
England/SHEF_CE88E/2020
England/SHEF_CE8D9/2020
England/SHEF_CEC73/2020
England/SHEF_CEC82/2020
England/SHEF_CF0C1/2020
England/SHEF_CF489/2020
England/SHEF_CF4A7/2020
England/SHEF_CF51D/2020
England/SHEF_CF595/2020
England/SHEF_CF96C/2020
England/SHEF_CFA5A/2020
England/SHEF_CFF79/2020
England/SHEF_D02F4/2020
England/SHEF_D03B5/2020
England/SHEF_D0555/2020
England/SHEF_D0652/2020
England/SHEF_D08D4/2020
England/SHEF_D0B26/2020
England/SHEF_D0CE7/2020
England/SHEF_D0DC6/2020
England/SHEF_D1563/2020
England/SHEF_D1606/2020
England/SHEF_D178B/2020
England/SHEF_D1958/2020
England/SHEF_D1E77/2020
England/SHEF_D1ED1/2020
England/SHEF_D1FA1/2020
England/SHEF_D1FB0/2020
England/SHEF_D232C/2020
England/SHEF_D28B4/2020
England/SHEF_D2A81/2020
England/SHEF_D2EC1/2020
England/SHEF_D2FA0/2020
England/SHEF_D30AC/2020
England/SHEF_D3464/2020
Germany/BW_UT_006/2020
Germany/BW_UT_009/2020
Germany/BW_UT_024/2020
Germany/NW_HHU_100/2020
Italy/ABR_IZSGC_TE94745/2020
Italy/ABR_IZSGC_TE99752/2020
Italy/ABR_IZSGC_TE99753/2020
Italy/FVG_ICGEB_S218/2020
Malaysia/IMR_WC55122/2020
Malaysia/IMR_WC90685/2020
Montenegro/ChVir_1793232002/2020
Montenegro/ChVir_1794332002/2020
Montenegro/ChVir_1796572002/2020
Montenegro/ChVir_1804702002/2020
Montenegro/ChVir_1807082002/2020
Montenegro/ChVir_1807132002/2020
Netherlands/NB_EMC_180/2020
Netherlands/NB_EMC_229/2020
Netherlands/NB_EMC_238/2020
Netherlands/NH_EMC_37/2020
Netherlands/NH_EMC_48/2020
Netherlands/ZH_EMC_417/2020
Netherlands/ZH_EMC_436/2020
Nigeria/ON705_CV153/2020
NorthernIreland/QEUH_7663F9/2020
NorthernIreland/QEUH_7A4C03/2020
NorthernIreland/QEUH_96C91D/2020
NorthernIreland/QEUH_96D3A5/2020
NorthernIreland/QEUH_96EE1C/2020
NorthernIreland/QEUH_97006C/2020
Norway/2596/2020
Norway/2599/2020
Norway/2830/2020
Norway/2832/2020
Norway/2877/2020
Peru/ANC_INS_083/2020
Peru/ANC_INS_084/2020
Peru/ANC_INS_085/2020
Peru/ANC_INS_092/2020
Peru/ANC_UPCH_0010/2020
Peru/ANC_UPCH_0043/2020
Peru/ANC_UPCH_0051/2020
Peru/ANC_UPCH_0105/2020
Peru/ANC_UPCH_0106/2020
Peru/ANC_UPCH_0107/2020
Peru/CAL_INS_081/2020
Peru/CAL_INS_082/2020
Peru/CAL_UPCH_0026/2020
Peru/CAL_UPCH_0035/2020
Peru/CAL_UPCH_0046/2020
Peru/CAL_UPCH_0053/2020
Peru/CAL_UPCH_0089/2020
Peru/CAL_UPCH_0092/2020
Peru/CAL_UPCH_0097/2020
Peru/LIM_INS_077/2020
Peru/LIM_INS_087/2020
Peru/LIM_INS_088/2020
Peru/LIM_INS_089/2020
Peru/LIM_INS_094/2020
Peru/LIM_INS_095/2020
Peru/LIM_INS_096/2020
Peru/LIM_INS_097/2020
Peru/LIM_INS_099/2020
Peru/LIM_INS_124/2020
Peru/LIM_UPCH_0003/2020
Peru/LIM_UPCH_0012/2020
Peru/LIM_UPCH_0014/2020
Peru/LIM_UPCH_0022/2020
Peru/LIM_UPCH_0024/2020
Peru/LIM_UPCH_0025/2020
Peru/LIM_UPCH_0031/2020
Peru/LIM_UPCH_0032/2020
Peru/LIM_UPCH_0034/2020
Peru/LIM_UPCH_0038/2020
Peru/LIM_UPCH_0039/2020
Peru/LIM_UPCH_0045/2020
Peru/LIM_UPCH_0050/2020
Peru/LIM_UPCH_0061/2020
Peru/LIM_UPCH_0063/2020
Peru/LIM_UPCH_0068/2020
Peru/LIM_UPCH_0070/2020
Peru/LIM_UPCH_0073/2020
Peru/LIM_UPCH_0086/2020
Peru/LIM_UPCH_0090/2020
Peru/LIM_UPCH_0093/2020
Peru/LIM_UPCH_0095/2020
Peru/LIM_UPCH_0096/2020
Peru/LIM_UPCH_0099/2020
Peru/LIM_UPCH_0100/2020
Peru/LIM_UPCH_0104/2020
Peru/LIM_UPCH_0113/2020
Poland/1132916/2020
Poland/1134056/2020
Poland/Pom2/2020
Scotland/CVR3516/2020
Scotland/CVR3537/2020
Scotland/CVR3593/2020
Scotland/CVR3610/2020
Scotland/CVR3611/2020
Scotland/CVR3641/2020
Scotland/CVR3685/2020
Scotland/CVR3773/2020
Scotland/CVR3805/2020
Scotland/CVR3808/2020
Scotland/CVR3809/2020
Scotland/CVR3813/2020
Scotland/CVR3816/2020
Scotland/CVR3819/2020
Scotland/CVR3824/2020
Scotland/CVR3861/2020
Scotland/CVR3935/2020
Scotland/CVR3936/2020
Scotland/CVR3938/2020
Scotland/CVR3939/2020
Scotland/CVR3940/2020
Scotland/CVR3941/2020
Scotland/CVR3942/2020
Scotland/CVR3943/2020
Scotland/CVR3944/2020
Scotland/CVR3945/2020
Scotland/CVR3946/2020
Scotland/CVR3956/2020
Scotland/CVR4076/2020
Scotland/CVR4077/2020
Scotland/CVR4099/2020
Scotland/CVR4153/2020
Scotland/EDB4692/2020
Scotland/EDB5167/2020
Scotland/EDB5621/2020
Scotland/EDB6498/2020
Scotland/EDB6568/2020
Scotland/EDB6569/2020
Scotland/EDB6582/2020
Scotland/EDB6583/2020
Scotland/EDB6585/2020
Scotland/EDB7366/2020
Scotland/QEUH_530CC2/2020
Scotland/QEUH_535692/2020
Scotland/QEUH_5E0F31/2020
Scotland/QEUH_755533/2020
Scotland/QEUH_7557E2/2020
Scotland/QEUH_88C08C/2020
Scotland/QEUH_95E495/2020
Scotland/QEUH_95E592/2020
Scotland/QEUH_9607B5/2020
Scotland/QEUH_962531/2020
Scotland/QEUH_962CF0/2020
Scotland/QEUH_964951/2020
Scotland/QEUH_964960/2020
Scotland/QEUH_96498E/2020
Scotland/QEUH_96C889/2020
Scotland/QEUH_96DCF5/2020
Scotland/QEUH_98F088/2020
Serbia/KM_0370707/2020
Serbia/KM_09962407/2020
SouthAfrica/KRISP_0308/2020
SouthAfrica/KRISP_0309/2020
SouthAfrica/KRISP_0332/2020
SouthAfrica/KRISP_0344/2020
SouthAfrica/KRISP_0360/2020
SouthAfrica/KRISP_0389/2020
SouthAfrica/KRISP_0390/2020
SouthAfrica/KRISP_0393/2020
SouthAfrica/KRISP_0395/2020
SouthAfrica/KRISP_0396/2020
SouthAfrica/KRISP_0403/2020
SouthAfrica/KRISP_0409/2020
SouthAfrica/KRISP_0420/2020
SouthAfrica/KRISP_0529/2020
SouthAfrica/KRISP_0543/2020
SouthAfrica/KRISP_0557/2020
SouthAfrica/KRISP_0565/2020
SouthAfrica/KRISP_K000578/2020
SouthAfrica/KRISP_K000579/2020
SouthAfrica/KRISP_K000604/2020
SouthAfrica/KRISP_K000626/2020
SouthAfrica/KRISP_K000639/2020
SouthAfrica/KRISP_K000643/2020
SouthAfrica/KRISP_K000658/2020
SouthAfrica/KRISP_K001045/2020
SouthAfrica/KRISP_K001068/2020
SouthAfrica/KRISP_K001074/2020
SouthAfrica/KRISP_K001075/2020
SouthAfrica/KRISP_K001084/2020
SouthAfrica/KRISP_K001085/2020
SouthAfrica/KRISP_K001093/2020
SouthAfrica/KRISP_K001101/2020
SouthAfrica/KRISP_K001102/2020
SouthAfrica/KRISP_K001104/2020
SouthAfrica/KRISP_K001110/2020
SouthAfrica/KRISP_K001116/2020
SouthAfrica/KRISP_K001320/2020
SouthAfrica/KRISP_K001353/2020
SouthAfrica/KRISP_K001357/2020
SouthAfrica/KRISP_K001361/2020
SouthAfrica/KRISP_K001381/2020
SouthAfrica/KRISP_K001386/2020
SouthAfrica/KRISP_K001391/2020
SouthAfrica/KRISP_K001397/2020
SouthAfrica/KRISP_K001407/2020
SouthAfrica/KRISP_K001410/2020
SouthAfrica/KRISP_K002195/2020
SouthAfrica/KRISP_K002213/2020
SouthAfrica/KRISP_K002230/2020
SouthAfrica/KRISP_K002234/2020
SouthAfrica/KRISP_K002237/2020
SouthAfrica/KRISP_K002259/2020
SouthAfrica/KRISP_K002268/2020
SouthAfrica/KRISP_K002269/2020
SouthAfrica/KRISP_K002273/2020
SouthAfrica/KRISP_K002280/2020
SouthAfrica/KRISP_K002281/2020
SouthAfrica/KRISP_K002282/2020
SouthAfrica/KRISP_K002291/2020
SouthAfrica/KRISP_K002293/2020
SouthAfrica/KRISP_K002297/2020
SouthAfrica/KRISP_K002300/2020
SouthAfrica/KRISP_K002303/2020
SouthAfrica/KRISP_K002304/2020
SouthAfrica/KRISP_K002311/2020
SouthAfrica/KRISP_K002336/2020
SouthAfrica/KRISP_K002352/2020
SouthAfrica/KRISP_K002353/2020
SouthAfrica/KRISP_K002367/2020
SouthAfrica/KRISP_K002369/2020
SouthAfrica/KRISP_K002371/2020
SouthAfrica/KRISP_K002379/2020
SouthAfrica/KRISP_K002394/2020
SouthAfrica/KRISP_K002402/2020
SouthAfrica/KRISP_K002404/2020
SouthAfrica/KRISP_K002411/2020
SouthAfrica/KRISP_K002426/2020
SouthAfrica/KRISP_K002431/2020
SouthAfrica/KRISP_K002441/2020
SouthAfrica/KRISP_K002443/2020
SouthAfrica/KRISP_K002479/2020
SouthAfrica/KRISP_K002516/2020
SouthAfrica/KRISP_K002536/2020
SouthAfrica/KRISP_K002543/2020
SouthAfrica/KRISP_K002547/2020
SouthAfrica/KRISP_K002553/2020
SouthAfrica/KRISP_K002561/2020
SouthAfrica/KRISP_K002566/2020
SouthAfrica/KRISP_K002580/2020
SouthAfrica/KRISP_K002584/2020
SouthAfrica/KRISP_K002612/2020
SouthAfrica/KRISP_K002617/2020
SouthAfrica/KRISP_K002629/2020
SouthAfrica/KRISP_K002636/2020
SouthAfrica/KRISP_K002655/2020
SouthAfrica/KRISP_K002659/2020
SouthAfrica/KRISP_K002661/2020
SouthAfrica/KRISP_K002665/2020
SouthAfrica/KRISP_K002675/2020
SouthAfrica/KRISP_K002676/2020
SouthAfrica/KRISP_K002693/2020
SouthAfrica/KRISP_K002699/2020
SouthAfrica/KRISP_K002708/2020
SouthAfrica/KRISP_K002720/2020
SouthAfrica/KRISP_K002721/2020
SouthAfrica/KRISP_K002722/2020
SouthAfrica/KRISP_K002745/2020
SouthAfrica/KRISP_K002746/2020
SouthAfrica/KRISP_K002747/2020
SouthAfrica/KRISP_K002748/2020
SouthAfrica/KRISP_K002762/2020
SouthAfrica/KRISP_K002768/2020
SouthAfrica/KRISP_K002770/2020
SouthAfrica/KRISP_K002776/2020
SouthAfrica/KRISP_K002777/2020
SouthAfrica/KRISP_K002787/2020
SouthAfrica/KRISP_K002788/2020
SouthAfrica/KRISP_K002799/2020
SouthAfrica/KRISP_K002808/2020
SouthAfrica/LR00005/2020
SouthAfrica/LR00009/2020
SouthAfrica/LR00014/2020
SouthAfrica/LR00015/2020
SouthAfrica/LR00021/2020
SouthAfrica/LR00022/2020
SouthAfrica/LR00032/2020
SouthAfrica/LR00037/2020
SouthAfrica/LR00038/2020
SouthAfrica/LR00043/2020
SouthAfrica/LR00044/2020
SouthAfrica/LR00045/2020
SouthAfrica/LR00056/2020
SouthAfrica/LR00057/2020
SouthAfrica/LR00060/2020
SouthAfrica/LR00064/2020
SouthAfrica/LR00075/2020
SouthAfrica/LR00078/2020
SouthAfrica/LR00097/2020
SouthAfrica/LR00098/2020
SouthAfrica/LR00105/2020
SouthAfrica/LR00106/2020
SouthAfrica/LR00117/2020
SouthAfrica/LR00125/2020
SouthAfrica/LR00133/2020
SouthAfrica/LR00136/2020
SouthAfrica/LR00137/2020
SouthAfrica/LR00147/2020
SouthAfrica/LR00152/2020
SouthAfrica/LR00155/2020
SouthAfrica/R10378/2020
SouthAfrica/R10517/2020
SouthAfrica/R10569/2020
SouthAfrica/R10713/2020
SouthAfrica/R10721/2020
SouthAfrica/R10884/2020
SouthAfrica/R12525_20/2020
SouthAfrica/R12534_20/2020
SouthAfrica/R12544_20/2020
SouthAfrica/R12547_20/2020
SouthAfrica/R12550_20/2020
SouthAfrica/R12566_20/2020
SouthAfrica/R12572_20/2020
SouthAfrica/R12574_20/2020
SouthAfrica/R12578_20/2020
SouthAfrica/R12579_20/2020
SouthAfrica/R12583_20/2020
SouthAfrica/R12601_20/2020
SouthAfrica/R12611_20/2020
SouthAfrica/R12620_20/2020
SouthAfrica/R12631_20/2020
SouthAfrica/R12641_20/2020
SouthAfrica/R12642_20/2020
SouthAfrica/R12643_20/2020
SouthAfrica/R12646_20/2020
SouthAfrica/R12647_20/2020
SouthAfrica/R12648_20/2020
SouthAfrica/R12649_20/2020
SouthAfrica/R12652_20/2020
SouthAfrica/R12656_20/2020
SouthAfrica/R12658_20/2020
SouthAfrica/R12659_20/2020
SouthAfrica/R12660_20/2020
SouthAfrica/R12662_20/2020
SouthAfrica/R12665_20/2020
SouthAfrica/R12669_20/2020
SouthAfrica/R12670_20/2020
SouthAfrica/R12678_20/2020
SouthAfrica/R12680_20/2020
SouthAfrica/R12681_20/2020
SouthAfrica/R12682_20/2020
SouthAfrica/R12683_20/2020
SouthAfrica/R12684_20/2020
SouthAfrica/R12685_20/2020
SouthAfrica/R12686_20/2020
SouthAfrica/R12692_20/2020
SouthAfrica/R12695_20/2020
SouthAfrica/R12697_20/2020
SouthAfrica/R12701_20/2020
SouthAfrica/R12702_20/2020
SouthAfrica/R12703_20/2020
SouthAfrica/R12705_20/2020
SouthAfrica/R12707_20/2020
SouthAfrica/R12709_20/2020
SouthAfrica/R12710_20/2020
SouthAfrica/R12711_20/2020
SouthAfrica/R12713_20/2020
SouthAfrica/R12714_20/2020
SouthAfrica/R12716_20/2020
SouthAfrica/R12721_20/2020
SouthAfrica/R12723_20/2020
SouthAfrica/R12726_20/2020
SouthKorea/KCDC2674/2020
Spain/CT_IrsiCaixa_060559/2020
Spain/GA_IBV_97006347/2020
Spain/MD_IBV_99007115/2020
Spain/PV_IBV_005145/2020
Spain/PV_IBV_005147/2020
Spain/PV_IBV_005148/2020
Spain/PV_IBV_005149/2020
Spain/PV_IBV_005150/2020
Spain/PV_IBV_005154/2020
Spain/PV_IBV_005157/2020
Spain/PV_IBV_005158/2020
Spain/PV_IBV_005159/2020
Spain/PV_IBV_005161/2020
Spain/PV_IBV_005168/2020
Spain/PV_IBV_005169/2020
Spain/PV_IBV_005172/2020
Spain/PV_IBV_005173/2020
Spain/PV_IBV_005174/2020
Spain/PV_IBV_005175/2020
Switzerland/AG_ETHZ_170014/2020
Switzerland/AG_ETHZ_180018/2020
Switzerland/AG_ETHZ_200003/2020
Switzerland/AG_ETHZ_210058/2020
Switzerland/BE_ETHZ_180004/2020
Switzerland/BE_ETHZ_190010/2020
Switzerland/BE_ETHZ_190046/2020
Switzerland/BE_ETHZ_190072/2020
Switzerland/BE_ETHZ_190073/2020
Switzerland/BE_ETHZ_210072/2020
Switzerland/BE_ETHZ_210076/2020
Switzerland/BE_ETHZ_270130/2020
Switzerland/BL_ETHZ_170006/2020
Switzerland/BL_ETHZ_170007/2020
Switzerland/BL_ETHZ_190034/2020
Switzerland/BL_ETHZ_190036/2020
Switzerland/BL_ETHZ_190047/2020
Switzerland/BL_ETHZ_190050/2020
Switzerland/BL_ETHZ_190055/2020
Switzerland/BL_ETHZ_190078/2020
Switzerland/BL_ETHZ_200006/2020
Switzerland/BL_ETHZ_200036/2020
Switzerland/BL_ETHZ_200059/2020
Switzerland/BS_ETHZ_190088/2020
Switzerland/BS_ETHZ_200055/2020
Switzerland/GR_ETHZ_180005/2020
Switzerland/SG_ETHZ_180030/2020
Switzerland/SZ_ETHZ_190003/2020
Switzerland/SZ_ETHZ_190054/2020
Switzerland/TI_ETHZ_200022/2020
Switzerland/TI_ETHZ_210025/2020
Switzerland/UR_ETHZ_190042/2020
Switzerland/VD_ETHZ_190030/2020
Switzerland/VD_ETHZ_270056/2020
Switzerland/VD_ETHZ_270169/2020
Switzerland/VS_ETHZ_180011/2020
Switzerland/ZH_ETHZ_160015/2020
Switzerland/ZH_ETHZ_170008/2020
Switzerland/ZH_ETHZ_180024/2020
Switzerland/ZH_ETHZ_180031/2020
Switzerland/ZH_ETHZ_180037/2020
Switzerland/ZH_ETHZ_180040/2020
Switzerland/ZH_ETHZ_180043/2020
Switzerland/ZH_ETHZ_180047/2020
Switzerland/ZH_ETHZ_190004/2020
Switzerland/ZH_ETHZ_190032/2020
Switzerland/ZH_ETHZ_190053/2020
Switzerland/ZH_ETHZ_200016/2020
Switzerland/ZH_ETHZ_200047/2020
Switzerland/ZH_ETHZ_200048/2020
Switzerland/ZH_ETHZ_210011/2020
Switzerland/ZH_ETHZ_270142/2020
USA/CT_Yale_350/2020
USA/CT_Yale_351/2020
USA/CT_Yale_363/2020
USA/IL_UW_1481/2020
USA/UT_08716/2020
Wales/PHWC_15E749/2020
Wales/PHWC_15E873/2020
Wales/PHWC_1602DA/2020
Wales/PHWC_160762/2020
Wales/PHWC_1625C0/2020
Wales/PHWC_162A67/2020
Wales/PHWC_162CE9/2020
Wales/PHWC_163091/2020
Wales/PHWC_163116/2020
Wales/PHWC_1635DE/2020
Wales/PHWC_1639D2/2020
Wales/PHWC_164740/2020
Wales/PHWC_1648C5/2020
Wales/PHWC_164A38/2020
Wales/PHWC_164A92/2020
Wales/PHWC_164BF9/2020
Wales/PHWC_164C6F/2020
Wales/PHWC_164EA5/2020
Wales/PHWC_164F2A/2020
Wales/PHWC_16519C/2020
Wales/PHWC_165211/2020
Wales/PHWC_1653B4/2020
Wales/PHWC_16542A/2020
Wales/PHWC_1654EE/2020
Wales/PHWC_165563/2020
Wales/PHWC_165581/2020
Wales/PHWC_1658C4/2020
Wales/PHWC_165B07/2020
Wales/PHWC_166966/2020
Wales/PHWC_168014/2020
Wales/PHWC_168463/2020
Wales/PHWC_168A70/2020
Wales/PHWC_168B40/2020
Wales/PHWC_169F07/2020
Wales/PHWC_169F25/2020
Wales/QEUH_532DAF/2020
Wales/QEUH_543075/2020
Wales/QEUH_5E2870/2020
Wales/QEUH_96BE2E/2020
Wales/QEUH_998A42/2020
outgroup/Australia/SAP294/2020_EPI_ISL_468030
outgroup/USA/CA_CZB_1607/2020_EPI_ISL_468536
outgroup/USA/CT_UW_6590/2020_EPI_ISL_461414
outgroup/USA/NY_NYUMC225/2020_EPI_ISL_427520
